# Supplementary material for: Prevalence of adhesin and toxin genes in E. coli strains isolated from diarrheic and non-diarrheic pigs from smallholder herds in northern and eastern Uganda
Source: BMC Microbiol. 2016 Aug 5;16:178. doi: 10.1186/s12866-016-0796-2 (PMC4974785; doi:10.1186/s12866-016-0796-2)
Supplement: Additional file 1: — Diarrheic and non-diarrheic suckling piglets and weaners carrying Escherichia coli strains with virulence genes. (XLSX 13 kb) [file 12866_2016_796_MOESM1_ESM.xlsx]

## Sheet: Sheet1
	Diarraheic and non-diarrheic suckling piglets and weaners carrying Escherichia coli strains with virulence genes
1	Diarrheic suckling piglets and weaners
	Pig number	Age of the pig	E. coli virulence genes for	Serotype of E. coli
	S112	Weaning	EAST1, VTx2e	Not determined
	S194	Weaning	STb, EAST1	Not determined
	22	Suckling	EAST1	Not determined
	210	Suckling	STb	None
	236 (PM3)	Suckling	AIDA,STb, EAST1	O139
	240	Suckling	F4, STb	None
	68	Suckling	F4, STb, EAST1	O138
	69	Suckling	F4, STb, EAST1	O138
	73	Suckling	F4, STb, EAST1	O138
	PM1	Suckling	EAST1	Not determined
	247	Suckling	STb	O45
	241	Weaning	AIDA, STb	None
2	Non-diarrheic suckling piglets and weaners
	Pig number	Age of the pig	E. coli virulence genes for	Serotype of E. coli
	117	Weaning	STb, EAST1	Not determined
	92	Suckling	EAST1	Not determined
	19	Suckling	EAST1	Not determined
	S113	Weaning	EAST1, VTx2e	Not determined
	119	Weaning	STb, EAST1	Not determined
	93	Suckling	EAST1	Not determined
	91	Suckling	STb, EAST1	Not determined
	18	Suckling	STb	Not determined
	S73	Suckling	STb, EAST1	Not determined
	S19	Suckling	EAST1	Not determined
	23	Suckling	EAST1	Not determined
	270	Suckling	EAST1	Not determined
	71	Suckling	F4, STb, EAST1	Not determined
	74	Suckling	F4, STb, EAST1	Not determined
	70	Suckling	F4, STb, EAST1	Not determined
	72	Suckling	STb, STa, EAST1	Not determined
	249	Suckling	STb	Not determined
	250	Suckling	AIDA, STb	Not determined
	251	Suckling	STb	Not determined
	120	Weaning	AIDA, STb, EAST1	Not determined
	The E. coli isolates from all non-diarrheic and 4 diarrheic pigs were not serotyped.
	The ETEC isolates from diarrheic pigs were identified as of "none" serotype when the antisera used could not identify these isolates.
